# Supplementary material for: Long-Term Outcome of HBV-Infected Patients with Clinically Significant Portal Hypertension Achieving Viral Suppression
Source: J Pers Med. 2022 Feb 8;12(2):239. doi: 10.3390/jpm12020239 (PMC8880497; doi:10.3390/jpm12020239)
Supplement: Supplementary file 1 [file jpm-12-00239-s001.zip]

Archive with 1 entries (1 files):
- jpm-1532593-supplementary.pdf
